# Supplementary material for: Open-channel block of human TRPV6 by polyamine spermine
Source: Nat Commun. 2026 May 27;17:4720. doi: 10.1038/s41467-026-73653-5 (PMC13216613; doi:10.1038/s41467-026-73653-5)
Supplement: Supplementary file 6 — Source Data [file 41467_2026_73653_MOESM6_ESM.zip]

Archive with 7 entries (7 files):
- Source data Figure1.xlsx
- Source data SupplFigure1.xlsx
- Source data SupplFigure2.xlsx
- Source data SupplFigure11.xlsx
- Source data SupplFigure12.xlsx
- Source data SupplFigure13.xlsx
- Source data SupplFigure14.xlsx
