# Supplementary material for: Open-channel block of human TRPV6 by polyamine spermine
Source: Nat Commun. 2026 May 27;17:4720. doi: 10.1038/s41467-026-73653-5 (PMC13216613; doi:10.1038/s41467-026-73653-5)
Supplement: Supplementary file 6 — Source Data [file 41467_2026_73653_MOESM6_ESM.zip › Source data Figure1.xlsx]

## Sheet: 1 f, g
Figure 1 f,g
Spermine (mM)
0	1		0	1
Current at +80 mV (pA/pF)			Current at -80 mV (pA/pF)
103	85.3		-411	-786
202	17.3		-1130	-88.3
279	98		-1380	-748
306	14.6		-1480	-174
252	20.1		-2360	-240
164	93.4		-1110	-907
	219			-1060
	89.9			-755
	29			-62.8

## Sheet: 1 i, j
Figure 1 I,j
Spermine (mM)
0	1		0	1
Current at -80 mV (pA/pF)			Current at +80 mV (pA/pF)
-80.7	-15.8		15	3.26
-62.8	-7.28		5.54	4.65
-63.6	-24.1		7.79	4.13
-67.8	-8.22		8.54	4.35
-87.4	-34.4		14.7	7.88
-54.4	-18.9		8.49	3.96
-98.4			33.6
-108			8.45
