# Supplementary material for: Open-channel block of human TRPV6 by polyamine spermine
Source: Nat Commun. 2026 May 27;17:4720. doi: 10.1038/s41467-026-73653-5 (PMC13216613; doi:10.1038/s41467-026-73653-5)
Supplement: Supplementary file 6 — Source Data [file 41467_2026_73653_MOESM6_ESM.zip › Source data SupplFigure1.xlsx]

## Sheet: 1b
suppl Figure 1b
Spermine (mM)
0	1
Current at -80 mV (pA/pF)
-1140	-447
-874	-885
-1410	-331
-644	-308
-553	-258
-717	-181
-398	-1370
-1580	-958
-1120	-127
-883	-1150
	-330
