# Supplementary material for: Open-channel block of human TRPV6 by polyamine spermine
Source: Nat Commun. 2026 May 27;17:4720. doi: 10.1038/s41467-026-73653-5 (PMC13216613; doi:10.1038/s41467-026-73653-5)
Supplement: Supplementary file 6 — Source Data [file 41467_2026_73653_MOESM6_ESM.zip › Source data SupplFigure2.xlsx]

## Sheet: 2b
suppl. Figure 2b
Spermine (mM)
0	1	0
Current at -80 mV (pA/pF)
-33.7	-23.9
-32.8	-21.6	-34.7
-58.8	-46.3	-59
-81.5	-61.4	-81.9
-63.6	-52.3	-69.6
