# Supplementary material for: Open-channel block of human TRPV6 by polyamine spermine
Source: Nat Commun. 2026 May 27;17:4720. doi: 10.1038/s41467-026-73653-5 (PMC13216613; doi:10.1038/s41467-026-73653-5)
Supplement: Supplementary file 6 — Source Data [file 41467_2026_73653_MOESM6_ESM.zip › Source data SupplFigure11.xlsx]

## Sheet: Tabelle1
suppl Figure 11b
Current at -80 mV (nA)
control	WT	D542E	D542A	D542N	D542Q
-0.0862038	-11.4294	-0.144922	-0.359183	-0.117437	-0.181778
-0.0943245	-12.1564	-0.191148	-0.186775	-0.173032	-0.12056
-0.186775	-3.80296	-0.397287	-0.264858	-0.472247	-0.918883
	-10.6328	-0.293593	-0.620918	-0.247368
	-9.09076	-0.0249866	-0.823934	-0.189274
		-0.199268	-0.00624666	-0.15929
		-0.335445	-0.144922
		-0.146796	-0.11244
		-0.130555
