# Supplementary material for: Open-channel block of human TRPV6 by polyamine spermine
Source: Nat Commun. 2026 May 27;17:4720. doi: 10.1038/s41467-026-73653-5 (PMC13216613; doi:10.1038/s41467-026-73653-5)
Supplement: Supplementary file 6 — Source Data [file 41467_2026_73653_MOESM6_ESM.zip › Source data SupplFigure12.xlsx]

## Sheet: 12b
suppl Figure 12-b
Δ[Ca2+]i (nM)
50 μM Gd3+
-	+	-	+	-	+	-	+
hV6 WT		hV6 D580R		hV6 T539V		hV6 D542A
432.8	12.515	165.2	46.8867	447.1	33.6233	52.17	18.4337
443.433	28.7377	173.9	44.8467	474.833	28.3067	57.4267	59.79
430.967	42.1167	251.433	54.0667	489.733	35.1433	59.0867	19.08
407.733	56.9667	208.967	38.4967	416.867	40.6	72.6	51.1567
