# Supplementary material for: Open-channel block of human TRPV6 by polyamine spermine
Source: Nat Commun. 2026 May 27;17:4720. doi: 10.1038/s41467-026-73653-5 (PMC13216613; doi:10.1038/s41467-026-73653-5)
Supplement: Supplementary file 6 — Source Data [file 41467_2026_73653_MOESM6_ESM.zip › Source data SupplFigure13.xlsx]

## Sheet: 13b
suppl Figure 13 b
Δ[Ca2+]i (nM)
20 μM econazole
-	+	-	+	-	+	-	+
hV6 WT		hV6 D580R		hV6 T539V		hV6 D542A
509.233	91.8533	179.833	70.0467	531.367	67.9167	85.3367	81.5333
467.833	92.95	219.667	59.6233	522.367	89.9167	72.28	74.19
393	66.035	201.4	61.825	410.25	71.725	76.54	77.42
455.067	77.04	158.233	73.1
