# Supplementary material for: Open-channel block of human TRPV6 by polyamine spermine
Source: Nat Commun. 2026 May 27;17:4720. doi: 10.1038/s41467-026-73653-5 (PMC13216613; doi:10.1038/s41467-026-73653-5)
Supplement: Supplementary file 6 — Source Data [file 41467_2026_73653_MOESM6_ESM.zip › Source data SupplFigure14.xlsx]

## Sheet: Sheet1
Supplementary Figure 14g
Rate of spermine penetration into Pose 3
WT	T539V	D580R
5.22398	7.2767	0
4.33135	1.14035	0
3.42319	1.05255	0
1.63379	0
0
